# Supplementary material for: Identification of empagliflozin-related hub genes in atherosclerosis and their correlations with immune infiltration: Network pharmacology and bioinformatics analyses
Source: PLoS One. 2026 Jan 16;21(1):e0339956. doi: 10.1371/journal.pone.0339956 (PMC12810795; doi:10.1371/journal.pone.0339956)
Supplement: S1 Table — Complete list of 76 genes identified at the intersection of empagliflozin targets and atherosclerosis-related genes from PubChem, SwissTargetPrediction, DGIdb, CTD, and GeneCards databases. (XLSX) [file pone.0339956.s001.xlsx]

## Sheet: intersection
ABCB1
ABCG2
ACE
ADORA2A
ADORA2B
AGTR1
BCL2A1
BECN1
CAT
CDK1
CDK2
CTSL
DDIT3
DHFR
DPP4
ECE1
EGFR
EIF2AK3
ERBB2
F2
F3
GAPDH
GSTM2
GSTP1
HCAR2
HK1
HK2
HSP90AA1
HSPA5
IGFBP3
IL1B
ILK
IRAK4
JAK2
KDM4C
KDM5B
LCK
LGALS1
LGALS3
LGALS9
MAP2K1
MAP3K14
MAPK1
MAPK10
MAPK11
MAPK8
MAPK9
MME
MMP1
MMP13
MMP8
MTOR
P2RY12
PDE5A
PDGFRB
PFKFB3
PIM1
PLK1
PRF1
PRKG1
PYGM
SIRT2
SLC10A2
SLC29A1
SLC2A1
SLC5A1
SLC5A11
SLCO1B1
SNCA
SYK
TBXA2R
TOP1
UGCG
UGT1A3
UGT1A8
UGT1A9

## Sheet: Atherosclerosis Target
A1CF
A2M
AAK1
AAMP
ABAT
ABCA1
ABCA12
ABCA13
ABCA2
ABCA3
ABCA4
ABCA5
ABCA7
ABCA8
ABCB1
ABCB11
ABCB4
ABCC1
ABCC11
ABCC12
ABCC2
ABCC3
ABCC4
ABCC5
ABCC6
ABCC8
ABCC9
ABCD1
ABCG1
ABCG2
ABCG4
ABCG5
ABCG8
ABHD5
ABI1
ABI2
ABL1
ABO
ABRAXAS2
ACACA
ACAD8
ACAN
ACAT1
ACAT2
ACBD3
ACE
ACE2
ACHE
ACKR1
ACKR2
ACKR3
ACKR4
ACP1
ACP5
ACP6
ACSL1
ACSL3
ACSL4
ACSL6
ACSM2B
ACSS2
ACTA1
ACTA2
ACTB
ACTC1
ACTG1
ACTG2
ACTN1
ACTN2
ACTN4
ACVR1
ACVR2A
ACVRL1
ACY3
ADA
ADA2
ADAM10
ADAM12
ADAM15
ADAM17
ADAM19
ADAM2
ADAM28
ADAM33
ADAM8
ADAM9
ADAMTS1
ADAMTS10
ADAMTS12
ADAMTS13
ADAMTS14
ADAMTS18
ADAMTS3
ADAMTS4
ADAMTS5
ADAMTS7
ADAMTS8
ADAMTS9
ADAMTSL1
ADAR
ADARB2
ADCY1
ADCY10
ADCY9
ADCYAP1
ADD1
ADGRE1
ADGRE2
ADGRE3
ADGRE5
ADGRG6
ADGRL1
ADGRL2
ADGRL3
ADGRV1
ADH1B
ADH1C
ADH4
ADH7
ADIPOQ
ADIPOR1
ADIPOR2
ADM
ADM2
ADORA1
ADORA2A
ADORA2B
ADPRH
ADPRS
ADRA1B
ADRA1D
ADRA2A
ADRA2B
ADRA2C
ADRB1
ADRB2
ADRB3
ADRM1
ADSL
ADTRP
AEBP1
AFDN
AFF3
AGAP3
AGBL1
AGER
AGGF1
AGK
AGL
AGPAT1
AGPAT2
AGT
AGTR1
AGTR2
AGTRAP
AGXT
AGXT2
AHCY
AHR
AHRR
AHSG
AHSP
AIDA
AIF1
AIFM1
AIM2
AIMP1
AIPL1
AIRE
AKAP12
AKAP7
AKNAD1
AKR1A1
AKR1B1
AKR1B10
AKR1C4
AKT1
AKT1S1
AKT2
AKT3
ALB
ALCAM
ALDH2
ALDH4A1
ALDH8A1
ALDH9A1
ALG6
ALK
ALMS1
ALOX12
ALOX15
ALOX15B
ALOX5
ALOX5AP
ALPL
ALPP
ALYREF
AMBP
AMFR
AMH
AMN
AMOT
AMPD1
AMPD2
ANAPC16
ANG
ANGPT1
ANGPT2
ANGPTL1
ANGPTL2
ANGPTL3
ANGPTL4
ANGPTL5
ANGPTL6
ANGPTL7
ANGPTL8
ANK1
ANK2
ANK3
ANKH
ANKRD1
ANKRD30A
ANKRD6
ANLN
ANO6
ANPEP
ANTXR1
ANTXR2
ANXA1
ANXA10
ANXA2
ANXA5
AOC1
AOC3
AOPEP
AP1B1
AP2B1
AP3B1
AP3D1
AP3S2
APBB1
APBB2
APC
APCDD1
APCS
APEH
APEX1
APH1B
APLN
APLNR
APOA1
APOA2
APOA4
APOA5
APOB
APOBEC1
APOBR
APOC1
APOC2
APOC3
APOC4
APOD
APOE
APOF
APOH
APOL1
APOL2
APOL3
APOL4
APOL5
APOL6
APOM
APP
APRT
AQP1
AQP4
AQP7
AQP9
AR
ARF1
ARF6
ARFGEF1
ARFGEF2
ARG1
ARG2
ARHGAP18
ARHGAP20
ARHGAP32
ARHGAP35
ARHGEF10
ARHGEF26
ARHGEF38
ARID5B
ARL15
ARL6
ARMH3
ARMS2
ARNT
ARPC4
ARRB1
ARRB2
ARRDC4
ARSA
ARSB
ARSH
ARSJ
AS3MT
ASAH1
ASCC3
ASGR1
ASGR2
ASS1
ASXL1
ASXL2
ATF1
ATF2
ATF3
ATF4
ATF6
ATG16L1
ATG5
ATG7
ATG9B
ATIC
ATM
ATOX1
ATP10A
ATP10D
ATP1A1
ATP2A2
ATP2B1
ATP5F1B
ATP5IF1
ATP5PF
ATP6AP2
ATP6V0A2
ATP6V1C2
ATP6V1E1
ATP7A
ATP8B1
ATR
ATRIP
ATRX
ATXN2
ATXN3
AURKA
AVP
AWAT1
AWAT2
AXL
AZGP1
AZU1
B2M
B3GALT4
B4GALNT3
B4GALT1
B4GALT6
BACE1
BACH1
BAD
BAG3
BAIAP2L1
BAK1
BAMBI
BANF1
BANK1
BARHL2
BAX
BAZ1A
BAZ1B
BAZ2B
BCAM
BCAR1
BCAR3
BCHE
BCL2
BCL2A1
BCL2L1
BCL2L11
BCL3
BCL6
BCO1
BCOR
BDKRB1
BDKRB2
BDNF
BECN1
BEST3
BFSP1
BGLAP
BGN
BHLHE40
BHMT
BHMT2
BID
BIRC3
BIRC5
BLK
BLM
BLOC1S1
BLOC1S4
BLTP3A
BLVRA
BLVRB
BMAL1
BMP1
BMP2
BMP4
BMP6
BMP7
BMPER
BMPR1A
BMPR1B
BMPR2
BNC2
BNIP3
BOD1L1
BOP1
BPI
BPIFB4
BRAP
BRCA1
BRCA2
BRCC3
BRD4
BRF2
BRINP1
BRINP3
BRPF3
BSCL2
BSG
BTC
BTG1
BTK
BTLA
BTNL2
BTNL9
BTRC
BUB1B
BUD13
C1QA
C1QB
C1QBP
C1QC
C1QL3
C1QTNF1
C1QTNF12
C1QTNF3
C1QTNF5
C1QTNF6
C1QTNF9
C1R
C1S
C2
C3
C3AR1
C4A
C4B
C4BPA
C4BPB
C5
C5AR1
C5AR2
C6
C7
C8B
C9
CA1
CA10
CA12
CA2
CA3
CA9
CABIN1
CACNA1C
CACNA1E
CACNA1H
CACNA2D1
CACNA2D3
CADPS
CALCA
CALM1
CALM3
CALR
CALU
CAMK1
CAMK2B
CAMK2D
CAMK2G
CAMK2N2
CAMK4
CAMKK2
CAMLG
CAMP
CAMTA1
CAND1
CANT1
CANX
CAP1
CAPG
CAPN1
CAPN10
CAPN2
CAPN5
CAPN6
CAPRIN1
CAPS2
CAPZB
CARD16
CARD8
CARD9
CARHSP1
CARTPT
CASP1
CASP2
CASP3
CASP4
CASP6
CASP7
CASP8
CASP9
CASQ2
CASR
CAST
CAT
CAV1
CAV2
CAV3
CAVIN1
CAVIN3
CBL
CBLL1
CBR1
CBS
CBX1
CBX3
CBX4
CBX5
CCAR2
CCDC157
CCDC159
CCDC170
CCDC171
CCDC178
CCDC3
CCDC71L
CCDC80
CCDC88B
CCDC92
CCK
CCL1
CCL11
CCL13
CCL14
CCL15
CCL16
CCL17
CCL18
CCL19
CCL2
CCL20
CCL21
CCL22
CCL23
CCL24
CCL25
CCL26
CCL27
CCL28
CCL3
CCL4
CCL4L1
CCL5
CCL7
CCL8
CCM2
CCN1
CCN2
CCN3
CCN4
CCN5
CCN6
CCNA2
CCNB1
CCNB2
CCND1
CCND2
CCND3
CCNE1
CCNH
CCNT1
CCR1
CCR2
CCR3
CCR4
CCR5
CCR6
CCR7
CCR8
CCR9
CCRL2
CCT2
CCT4
CCT6A
CCT7
CCT8
CD14
CD151
CD160
CD163
CD163L1
CD180
CD1A
CD1C
CD1D
CD2
CD209
CD22
CD244
CD247
CD248
CD27
CD274
CD28
CD34
CD36
CD38
CD4
CD40
CD40LG
CD44
CD46
CD47
CD5
CD55
CD58
CD59
CD5L
CD63
CD68
CD69
CD70
CD72
CD74
CD79A
CD80
CD81
CD83
CD84
CD86
CD8A
CD9
CDC20B
CDC42
CDC42EP3
CDC5L
CDH1
CDH13
CDH2
CDH23
CDH4
CDH5
CDH7
CDH9
CDK1
CDK14
CDK2
CDK3
CDK4
CDK5
CDK5RAP3
CDK6
CDK7
CDK9
CDKAL1
CDKN1A
CDKN1B
CDKN1C
CDKN2A
CDKN2B
CDKN3
CDO1
CDON
CEACAM1
CEACAM3
CEACAM5
CEACAM8
CEBPA
CEBPB
CEBPD
CEBPZ
CEL
CELA2A
CELSR1
CELSR2
CEMIP
CENPA
CENPB
CEP128
CEP19
CEP192
CEP20
CEP43
CERS5
CERS6
CES1
CES2
CETP
CFAP91
CFB
CFD
CFDP1
CFH
CFHR1
CFHR2
CFHR5
CFI
CFL1
CFLAR
CFP
CFTR
CGA
CH25H
CHAC1
CHAD
CHAT
CHD3
CHD4
CHD7
CHEK2
CHFR
CHGA
CHI3L1
CHIT1
CHKA
CHKB
CHMP2B
CHPT1
CHRM1
CHRM3
CHRNA2
CHRNA3
CHRNA5
CHRNA7
CHRNB4
CHST1
CHST2
CHST3
CHUK
CIAPIN1
CIB4
CIDEC
CIITA
CILP2
CIMAP3
CISH
CITED2
CKB
CKLF
CKM
CLASRP
CLCC1
CLCN1
CLDN5
CLEC12A
CLEC16A
CLEC1A
CLEC3B
CLEC4A
CLEC4C
CLEC4E
CLEC5A
CLEC7A
CLGN
CLIC4
CLIC5
CLIP1
CLOCK
CLPS
CLPTM1L
CLTC
CLTCL1
CLU
CMA1
CMC4
CMKLR1
CMPK2
CMTM5
CMTM7
CNMD
CNN1
CNOT3
CNR1
CNR2
CNTLN
CNTN1
CNTN5
CNTNAP2
COG2
COL10A1
COL15A1
COL18A1
COL1A1
COL1A2
COL20A1
COL2A1
COL3A1
COL4A1
COL4A2
COL4A3
COL4A4
COL5A1
COL5A2
COL5A3
COL6A1
COL8A1
COLEC10
COLEC12
COMMD10
COMMD6
COMP
COMT
COPS2
COPS4
COPS5
COPS6
COPS8
COQ10A
CORIN
CORO1B
CORT
COX17
COX5A
CP
CPA1
CPA3
CPA6
CPB1
CPB2
CPE
CPEB1
CPEB2
CPNE1
CPO
CPOX
CPQ
CPS1
CPT1A
CPT2
CPTP
CR1
CR2
CRAT
CRB1
CREB1
CREB3
CREB3L3
CREBBP
CREG1
CREM
CRISP2
CRLF2
CRNKL1
CROT
CRP
CRY1
CRY2
CRYAA
CSE1L
CSF1
CSF1R
CSF2
CSF2RA
CSF2RB
CSF3
CSF3R
CSGALNACT1
CSGALNACT2
CSK
CSMD1
CSMD2
CSMD3
CSN1S1
CSNK2A1
CSNK2A2
CSNK2B
CSRP1
CSRP3
CST3
CSTA
CSTF1
CSTF3
CTCF
CTF1
CTH
CTLA4
CTNNA1
CTNNA3
CTNNB1
CTNNBIP1
CTNND2
CTNS
CTR9
CTRC
CTRL
CTSA
CTSB
CTSC
CTSD
CTSF
CTSG
CTSH
CTSK
CTSL
CTSS
CTSV
CTTN
CUBN
CUL4A
CUL4B
CUL9
CUX1
CWC22
CX3CL1
CX3CR1
CXADR
CXCL1
CXCL10
CXCL11
CXCL12
CXCL13
CXCL14
CXCL16
CXCL17
CXCL2
CXCL3
CXCL5
CXCL6
CXCL8
CXCL9
CXCR1
CXCR2
CXCR3
CXCR4
CXCR5
CXCR6
CYBA
CYBB
CYCS
CYGB
CYLD
CYP11B2
CYP17A1
CYP19A1
CYP1A1
CYP1A2
CYP1B1
CYP20A1
CYP21A2
CYP24A1
CYP26B1
CYP27A1
CYP27B1
CYP27C1
CYP2A6
CYP2B6
CYP2C19
CYP2C8
CYP2C9
CYP2E1
CYP2J2
CYP2R1
CYP39A1
CYP3A4
CYP3A5
CYP46A1
CYP4A11
CYP4F2
CYP4V2
CYP51A1
CYP7A1
CYP7B1
CYP8B1
CYSLTR1
CYSLTR2
DAB2
DAB2IP
DAGLB
DAOA
DAP
DAPK1
DAPK3
DAXX
DBI
DBN1
DCBLD1
DCD
DCDC2C
DCN
DDAH1
DDAH2
DDB1
DDB2
DDC
DDHD1
DDIT3
DDIT4L
DDR1
DDR2
DDT
DDX23
DDX60
DEFA1
DEFA3
DEFB103B
DEFB128
DEFB4A
DEGS1
DENND5B
DES
DEUP1
DFFA
DFFB
DGAT1
DGAT2
DGAT2L6
DGKA
DGKE
DGKH
DGKQ
DHCR24
DHCR7
DHFR
DHX15
DHX38
DHX9
DIABLO
DIAPH1
DICER1
DIO2
DIP2A
DKK1
DKK3
DLC1
DLEU7
DLG2
DLGAP1
DLL1
DLL4
DLX5
DMAC1
DMAC2L
DMD
DMP1
DMPK
DMRTA1
DMWD
DNAAF4
DNAH10
DNAH5
DNAH8
DNAH9
DNASE1
DNASE1L3
DNM1L
DNM2
DNM3
DNMT1
DNMT3A
DNMT3B
DOCK1
DOCK2
DOCK4
DOCK6
DOCK7
DOCK8
DOCK9
DOT1L
DPH3
DPP4
DPP8
DPP9
DRD1
DSCAML1
DSP
DSPP
DSTN
DTWD1
DUOX1
DUSP1
DUSP16
DUSP19
DUSP2
DUSP6
DUT
DYM
DYNC2LI1
DYRK1A
DYSF
E2F1
E2F2
E2F3
E2F4
E2F8
EBF1
EBI3
EBPL
ECE1
ECE2
EDARADD
EDEM2
EDN1
EDN2
EDN3
EDNRA
EDNRB
EED
EEF1A1
EEF1E1
EEF2K
EFEMP1
EFEMP2
EFL1
EFNA2
EFNA3
EFNA5
EFNB1
EFNB2
EGF
EGFL7
EGFR
EGR1
EGR3
EHMT2
EIF2AK2
EIF2AK3
EIF2S1
EIF4A3
EIF4B
EIF4E
EIF4EBP1
EIF4G2
EIF6
ELANE
ELAVL1
ELK1
ELN
ELOVL2
ELOVL5
ELOVL7
EMC10
EMD
EML1
EMP1
ENDOG
ENG
ENHO
ENO1
ENO2
ENO3
ENOSF1
ENOX1
ENPP1
ENPP2
ENPP7
ENTPD1
ENTPD7
EP300
EPAS1
EPB41L3
EPHA1
EPHA2
EPHA3
EPHA6
EPHB2
EPHB3
EPHX1
EPHX2
EPN1
EPO
EPOR
EPRS1
EPS15
EPSTI1
ERAP1
ERBB2
ERBB4
ERBIN
ERCC1
ERCC2
ERCC3
ERCC4
ERCC5
ERCC6
ERCC8
EREG
ERFE
ERG
ERN1
ESAM
ESM1
ESR1
ESR2
ESRRA
ESRRB
ETNPPL
ETS1
ETS2
ETV1
ETV6
EVA1A
EVL
EVX1
EVX2
EXO1
EXOSC4
EYA1
EYS
EZH2
F10
F11
F11R
F12
F13A1
F13B
F2
F2R
F2RL1
F2RL2
F2RL3
F3
F5
F7
F8
F9
FABP1
FABP12
FABP2
FABP3
FABP4
FABP5
FABP6
FADD
FADS1
FADS2
FADS3
FAH
FAM13A
FAM167A
FAM186A
FAM20C
FAM89A
FANCA
FANCM
FAP
FARS2
FAS
FASLG
FASN
FAT1
FAT4
FBLIM1
FBLN1
FBLN5
FBN1
FBN2
FBXO15
FBXO3
FBXO32
FBXO33
FBXO38
FBXW2
FBXW7
FCAMR
FCGR1A
FCGR2A
FCGR2B
FCGR2C
FCGR3A
FCGR3B
FCGRT
FCMR
FCN2
FCN3
FCRL3
FCRL6
FDFT1
FDX1
FEM1A
FEM1B
FEN1
FERMT3
FES
FETUB
FFAR1
FFAR4
FGA
FGB
FGF1
FGF10
FGF12
FGF14
FGF19
FGF2
FGF21
FGF23
FGF3
FGF4
FGF6
FGF7
FGF9
FGFR1
FGFR2
FGFR3
FGFR4
FGG
FH
FHL1
FHL2
FHL5
FIP1L1
FKBP1A
FLCN
FLNA
FLNB
FLNC
FLRT2
FLT1
FLT3LG
FLT4
FLYWCH1
FMN1
FMN2
FMNL2
FMO3
FMOD
FN1
FNDC5
FOLH1
FOLR2
FOS
FOSB
FOSL1
FOSL2
FOXA1
FOXA2
FOXA3
FOXB1
FOXC1
FOXC2
FOXE1
FOXE3
FOXM1
FOXO1
FOXO3
FOXO4
FOXP1
FOXP2
FOXP3
FPGS
FPR1
FPR2
FRS2
FSD2
FST
FSTL1
FTH1
FTO
FURIN
FUS
FUT3
FUT4
FUT7
FYN
FZD8
G0S2
G3BP1
G6PC1
G6PC2
G6PD
GAA
GAB1
GABRG1
GAD2
GADD45A
GADD45G
GAL
GALNS
GALNT10
GALNT2
GALNT3
GAMT
GANAB
GANC
GAPDH
GAS6
GAST
GATA1
GATA2
GATA3
GATA4
GATA5
GATA6
GATAD2A
GATM
GBA1
GBP1
GC
GCG
GCH1
GCK
GCKR
GCLC
GCLM
GDE1
GDF10
GDF11
GDF15
GDF2
GDNF
GFAP
GFPT1
GFPT2
GFRAL
GGCX
GGPS1
GGT1
GH1
GHR
GHRH
GHRHR
GHRL
GHSR
GIP
GIPC1
GJA1
GJA4
GJA5
GJB1
GLA
GLB1
GLDC
GLMN
GLO1
GLP1R
GLRA3
GLRX
GLS2
GLTPD2
GNA11
GNA12
GNA15
GNAI1
GNAI2
GNAQ
GNAS
GNB3
GNGT1
GNMT
GNPDA2
GOLGB1
GOLM1
GORAB
GORASP1
GOSR2
GP1BA
GP1BB
GP5
GP6
GP9
GPAM
GPBAR1
GPBP1
GPC1
GPC4
GPC5
GPD2
GPER1
GPIHBP1
GPLD1
GPM6A
GPR119
GPR132
GPR146
GPR161
GPR18
GPR182
GPR25
GPR26
GPR32
GPR35
GPR37L1
GPR55
GPR65
GPR68
GPRC5B
GPS2
GPSM2
GPT
GPX1
GPX3
GPX4
GRAMD1C
GRB2
GREM1
GRID1
GRIN3A
GRIP1
GRK2
GRK4
GRK6
GRM8
GRN
GRP
GSC2
GSDMD
GSDME
GSK3A
GSK3B
GSN
GSR
GSS
GSTA4
GSTCD
GSTM1
GSTM2
GSTM3
GSTM4
GSTM5
GSTO1
GSTO2
GSTP1
GSTT1
GSTZ1
GTF2E2
GTF2H1
GTF2H2
GTF2H3
GTF2H4
GUCY1A1
GUSB
GYG1
GYPA
GYPC
GZMB
H1-0
H1-1
H2AC1
H2AC18
H2AC20
H2AX
H2AZ1
H2BC21
H2BC3
H3-3A
H3-3B
H3-7
H3C1
H3C10
H3C11
H3C12
H3C13
H3C14
H3C15
H3C2
H3C3
H3C4
H3C6
H3C7
H3C8
H4C1
H4C11
H4C12
H4C13
H4C14
H4C15
H4C16
H4C2
H4C3
H4C4
H4C5
H4C6
H4C8
H4C9
H6PD
HABP2
HABP4
HACD4
HADHA
HADHB
HAL
HAMP
HAND2
HAS1
HAS2
HAS3
HAT1
HAVCR1
HAVCR2
HBA1
HBB
HBEGF
HBG2
HBP1
HBS1L
HCAR1
HCAR2
HCAR3
HCFC1
HCK
HCN4
HCRT
HDAC1
HDAC2
HDAC3
HDAC4
HDAC5
HDAC6
HDAC7
HDAC9
HDC
HDGFL1
HDLBP
HELLS
HERC5
HERC6
HERPUD1
HES1
HEXIM1
HEY2
HFE
HGD
HGF
HGFAC
HHEX
HHIP
HHIPL1
HIF1A
HIGD1A
HIPK3
HK1
HK2
HLA-A
HLA-B
HLA-C
HLA-DMA
HLA-DOA
HLA-DPA1
HLA-DPB1
HLA-DQA1
HLA-DQA2
HLA-DQB1
HLA-DRA
HLA-DRB1
HLA-G
HLTF
HLX
HMBOX1
HMCN1
HMGA1
HMGA2
HMGB1
HMGCL
HMGCR
HMGN1
HMOX1
HMOX2
HNF1A
HNF1B
HNF4A
HNRNPA2B1
HNRNPAB
HNRNPC
HNRNPK
HNRNPL
HOMER1
HOMER2
HOXA1
HOXA11
HOXA5
HOXA9
HOXB1
HOXB7
HOXB9
HOXC6
HOXC9
HP
HPD
HPR
HPRT1
HPS5
HPSE
HPX
HRAS
HRG
HRH1
HRH2
HRNR
HS3ST1
HSD11B1
HSD11B2
HSD17B6
HSD3B7
HSDL2
HSF1
HSP90AA1
HSP90AB1
HSP90B1
HSPA12A
HSPA12B
HSPA13
HSPA14
HSPA1A
HSPA1B
HSPA4
HSPA5
HSPA6
HSPA8
HSPB1
HSPB2
HSPB6
HSPB8
HSPD1
HSPE1
HSPG2
HTN3
HTR1A
HTR2A
HTR2B
HTR3A
HTR4
HTRA1
HYAL1
HYAL2
HYCC1
HYOU1
IAPP
IBSP
ICA1
ICAM1
ICAM2
ICAM3
ICMT
ICOS
ICOSLG
ID1
ID3
IDH1
IDH2
IDI1
IDO1
IDS
IDUA
IER3
IFI27
IFI35
IFIH1
IFITM1
IFNA1
IFNA2
IFNA21
IFNAR1
IFNAR2
IFNB1
IFNG
IFNGR1
IFNGR2
IFNK
IFRD1
IFT172
IFT20
IFT25
IFT27
IFT74
IFT81
IFT88
IGBP1
IGF1
IGF1R
IGF2
IGF2BP1
IGF2BP2
IGF2R
IGFALS
IGFBP1
IGFBP2
IGFBP3
IGFBP4
IGFBP5
IGFBP7
IGHE
IGHG1
IK
IKBKB
IKBKE
IKBKG
IKZF1
IL10
IL10RA
IL11
IL12A
IL12B
IL12RB1
IL13
IL15
IL16
IL17A
IL17B
IL17C
IL17F
IL17RA
IL17RB
IL17RC
IL18
IL18BP
IL18R1
IL18RAP
IL19
IL1A
IL1B
IL1R1
IL1R2
IL1RAP
IL1RAPL2
IL1RL1
IL1RN
IL2
IL20
IL20RA
IL20RB
IL21
IL21R
IL22
IL22RA1
IL23A
IL23R
IL24
IL25
IL26
IL27
IL2RA
IL2RB
IL3
IL32
IL33
IL34
IL36A
IL37
IL4
IL4R
IL5
IL5RA
IL6
IL6R
IL6ST
IL7
IL7R
IL9
ILF3
ILK
IMMT
INHBA
INO80D
INPP5D
INPP5K
INPPL1
INS
INSIG1
INSIG2
INSR
INTS12
IP6K3
IPMK
IPO5
IQGAP1
IRAG1
IRAK1
IRAK1BP1
IRAK4
IRF1
IRF2BP2
IRF3
IRF4
IRF5
IRF7
IRF8
IRF9
IRGM
IRS1
IRS2
ISG15
ISG20
ISL1
ISM1
ITGA1
ITGA11
ITGA2
ITGA2B
ITGA3
ITGA4
ITGA5
ITGA6
ITGAD
ITGAL
ITGAM
ITGAV
ITGAX
ITGB1
ITGB2
ITGB3
ITGB4
ITGB5
ITIH1
ITIH3
ITLN1
ITPKC
ITPR1
ITPR3
IYD
IZUMO1
JAG1
JAK1
JAK2
JAK3
JAM3
JAML
JAZF1
JCAD
JDP2
JMJD1C
JMJD6
JPH1
JUN
JUP
KALRN
KANK1
KAT2B
KATNAL1
KBTBD3
KBTBD8
KCNA1
KCNA2
KCNA3
KCNA5
KCNE1
KCNE2
KCNH2
KCNH5
KCNIP1
KCNJ1
KCNJ11
KCNJ2
KCNJ3
KCNJ5
KCNJ8
KCNK1
KCNK13
KCNK2
KCNK3
KCNK9
KCNMA1
KCNMB1
KCNN3
KCNN4
KCNQ1
KCNQ3
KCNV2
KDM1A
KDM4C
KDM5B
KDM5D
KDM6B
KDR
KEAP1
KERA
KHK
KHSRP
KIAA0319L
KIF11
KIF13B
KIF20A
KIF5A
KIF6
KIR2DS1
KISS1
KISS1R
KIT
KITLG
KL
KLF10
KLF14
KLF15
KLF2
KLF3
KLF4
KLF5
KLF6
KLHL12
KLHL2
KLK1
[truncated: 2,014 more rows]

## Sheet: Empagliflozin Target
ABCB1
ABCG2
ACE
ADK
ADORA2A
ADORA2B
AGTR1
BCL2A1
BECN1
CA14
CAT
CBFB
CDK1
CDK2
CHEK1
CLK1
CLK2
CLK4
CSNK1E
CTSL
DDIT3
DHFR
DPP4
DYRK1B
ECE1
EGFR
EIF2AK3
ELF2
EPHA5
ERBB2
F2
F3
GABRA5
GAK
GAPDH
GBA
GBA2
GRIK1
GSTM2
GSTP1
GYS1
HCAR2
HK1
HK2
HSP90AA1
HSPA5
IGFBP3
IL1B
ILK
IMPDH1
IMPDH2
IRAK4
ITGB1 ITGA4
JAK2
KDM3A
KDM4C
KDM4D
KDM5B
LCK
LGALS1
LGALS3
LGALS7
LGALS9
MAN1B1
MAN2A1
MAP2K1
MAP3K14
MAPK1
MAPK10
MAPK11
MAPK8
MAPK9
MGAM
MIR211
MME
MMP1
MMP13
MMP8
MTOR
NLK
P2RY12
PDE5A
PDGFRB
PFKFB3
PIM1
PLK1
PLK3
PRF1
PRKG1
PYGL
PYGM
RPS6KA3
RPS6KA4
SF3B3
SI
SIRT2
SLC10A2
SLC22A8
SLC28A2
SLC29A1
SLC2A1
SLC5A1
SLC5A11
SLC5A2
SLC5A4
SLCO1B1
SLCO1B3
SNCA
SYK
TBXA2R
TK2
TOP1
UGCG
UGT1A3
UGT1A8
UGT1A9
UGT2B7
UPP1
