# Supplementary material for: Identification of empagliflozin-related hub genes in atherosclerosis and their correlations with immune infiltration: Network pharmacology and bioinformatics analyses
Source: PLoS One. 2026 Jan 16;21(1):e0339956. doi: 10.1371/journal.pone.0339956 (PMC12810795; doi:10.1371/journal.pone.0339956)
Supplement: S2 Table — Top-10 genes ranked by five topological algorithms (MCC, MNC, Degree, EPC, and Closeness) from the CytoHubba plugin analysis of the protein-protein interaction network. (XLSX) [file pone.0339956.s002.xlsx]

## Sheet: Sheet1
Method	Rank	Name	Score
MCC	1	IL1B	248
MCC	2	EGFR	228
MCC	3	ERBB2	152
MCC	4	JAK2	102
MCC	5	SYK	96
MCC	6	IGFBP3	72
MCC	7	MMP1	60
MCC	8	PRF1	50
MCC	9	LCK	48
MCC	10	LGALS3	40
MNC	1	EGFR	18
MNC	2	IL1B	17
MNC	3	ERBB2	13
MNC	4	JAK2	8
MNC	4	LGALS3	8
MNC	6	DPP4	7
MNC	7	PRF1	6
MNC	7	SYK	6
MNC	7	SLC2A1	6
MNC	7	IGFBP3	6
Degree	1	IL1B	19
Degree	2	EGFR	18
Degree	3	ERBB2	13
Degree	4	JAK2	8
Degree	4	LGALS3	8
Degree	6	DPP4	7
Degree	6	AGTR1	7
Degree	8	PRF1	6
Degree	8	SYK	6
Degree	8	SLC2A1	6
EPC	1	IL1B	13.644
EPC	2	EGFR	13.42
EPC	3	ERBB2	12.971
EPC	4	JAK2	11.694
EPC	5	LGALS3	11.072
EPC	6	MMP1	10.76
EPC	7	DPP4	10.685
EPC	8	IGFBP3	10.628
EPC	9	SYK	10.593
EPC	10	AGTR1	10.34
Closeness	1	IL1B	22.6667
Closeness	2	EGFR	22.3333
Closeness	3	ERBB2	19.5833
Closeness	4	JAK2	17.1667
Closeness	5	LGALS3	16.9167
Closeness	6	AGTR1	16.8333
Closeness	7	DPP4	16.3333
Closeness	8	MMP1	15.9167
Closeness	9	PRF1	15.75
Closeness	9	SYK	15.75
