# Supplementary material for: Identification of empagliflozin-related hub genes in atherosclerosis and their correlations with immune infiltration: Network pharmacology and bioinformatics analyses
Source: PLoS One. 2026 Jan 16;21(1):e0339956. doi: 10.1371/journal.pone.0339956 (PMC12810795; doi:10.1371/journal.pone.0339956)
Supplement: S4 Table — Complete list of predicted interactions between 5 empagliflozin-related hub genes and 40 microRNAs identified from the miRDB database. (XLSX) [file pone.0339956.s004.xlsx]

## Sheet: Table S4 mRNA-miRNA list
Mran	miRNA
EGFR	hsa-miR-141-5p
EGFR	hsa-miR-6878-5p
EGFR	hsa-miR-514a-3p
EGFR	hsa-miR-4533
EGFR	hsa-miR-514b-3p
EGFR	hsa-miR-6867-5p
EGFR	hsa-miR-7157-3p
EGFR	hsa-miR-6737-3p
EGFR	hsa-miR-7110-3p
EGFR	hsa-miR-9985
EGFR	hsa-miR-27a-3p
EGFR	hsa-miR-27b-3p
IL1B	hsa-miR-5692a
IL1B	hsa-miR-5688
IL1B	hsa-miR-495-3p
JAK2	hsa-miR-8485
JAK2	hsa-miR-3148
JAK2	hsa-miR-373-5p
JAK2	hsa-miR-616-5p
JAK2	hsa-miR-371b-5p
JAK2	hsa-miR-6843-3p
JAK2	hsa-miR-6848-3p
JAK2	hsa-miR-1284
JAK2	hsa-miR-3163
JAK2	hsa-miR-337-3p
JAK2	hsa-miR-380-3p
JAK2	hsa-miR-1468-3p
JAK2	hsa-miR-568
JAK2	hsa-miR-219a-1-3p
JAK2	hsa-miR-548aw
JAK2	hsa-miR-216a-5p
JAK2	hsa-miR-211-5p
JAK2	hsa-miR-642b-5p
JAK2	hsa-miR-4698
JAK2	hsa-miR-204-5p
JAK2	hsa-miR-3688-3p
LGALS3	hsa-miR-4643
SYK	hsa-miR-10394-5p
SYK	hsa-miR-1205
SYK	hsa-miR-330-3p
