# Supplementary material for: Identification of empagliflozin-related hub genes in atherosclerosis and their correlations with immune infiltration: Network pharmacology and bioinformatics analyses
Source: PLoS One. 2026 Jan 16;21(1):e0339956. doi: 10.1371/journal.pone.0339956 (PMC12810795; doi:10.1371/journal.pone.0339956)
Supplement: S5 Table — Complete list of predicted interactions between 6 empagliflozin-related hub genes and 29 transcription factors identified from ChIPBase and hTFtarget databases. (XLSX) [file pone.0339956.s005.xlsx]

## Sheet: 2-mRNA_TF-selected-node
Mrna	TF
EGFR	BRD4
EGFR	ZBTB7A
ERBB2	BRD2
ERBB2	BRD3
ERBB2	BRD4
ERBB2	CTCF
ERBB2	EGR1
ERBB2	ELF1
ERBB2	EP300
ERBB2	ETS1
ERBB2	ETV1
ERBB2	FOXA1
ERBB2	FOXA2
ERBB2	HNF4A
ERBB2	IRF1
ERBB2	KLF5
ERBB2	MAZ
ERBB2	SP1
ERBB2	SPI1
ERBB2	STAT1
IL1B	CEBPB
IL1B	EP300
IL1B	GATA1
JAK2	HDAC2
JAK2	ZBTB7A
JAK2	ERG
LGALS3	KLF4
LGALS3	KLF5
LGALS3	EBF1
LGALS3	FLI1
SYK	CDK9
SYK	CEBPA
SYK	EBF1
SYK	HDAC1
