# Supplementary material for: Identification of empagliflozin-related hub genes in atherosclerosis and their correlations with immune infiltration: Network pharmacology and bioinformatics analyses
Source: PLoS One. 2026 Jan 16;21(1):e0339956. doi: 10.1371/journal.pone.0339956 (PMC12810795; doi:10.1371/journal.pone.0339956)
Supplement: S6 Table — Complete list of predicted interactions between 6 empagliflozin-related hub genes and 44 RNA-binding proteins identified from the starBase v3.0 database. (XLSX) [file pone.0339956.s006.xlsx]

## Sheet: 1-mRNA_RBP-selected-node
mRNA	RBP
EGFR	ACIN1
EGFR	ALYREF
EGFR	CSTF2
EGFR	CSTF2T
EGFR	ELAVL1
EGFR	FIP1L1
EGFR	FUS
EGFR	G3BP1
EGFR	HNRNPA2B1
EGFR	HNRNPC
EGFR	HNRNPK
EGFR	IGF2BP3
EGFR	LARP1
EGFR	NXF1
EGFR	PCBP2
EGFR	PTBP1
EGFR	RBFOX2
EGFR	RBM7
EGFR	RBMX
EGFR	RNPS1
EGFR	SCAF4
EGFR	SRSF1
EGFR	SSB
EGFR	TARDBP
EGFR	U2AF2
EGFR	UPF1
EGFR	YBX1
EGFR	YTHDC1
EGFR	YTHDF1
EGFR	YTHDF2
EGFR	YTHDF3
ERBB2	ALYREF
ERBB2	CHTOP
ERBB2	DDX3X
ERBB2	DDX54
ERBB2	ELAVL1
ERBB2	G3BP1
ERBB2	HNRNPC
ERBB2	HNRNPK
ERBB2	IGF2BP1
ERBB2	IGF2BP3
ERBB2	LIN28B
ERBB2	RBFOX2
ERBB2	RBMX
ERBB2	RNPS1
ERBB2	SCAF4
ERBB2	SCAF8
ERBB2	TARDBP
ERBB2	U2AF1
ERBB2	U2AF2
ERBB2	UPF1
ERBB2	YBX1
ERBB2	YTHDF1
ERBB2	YTHDF2
ERBB2	YTHDF3
IL1B	U2AF1
IL1B	U2AF2
JAK2	ALYREF
JAK2	CSTF2
JAK2	CSTF2T
JAK2	ELAVL1
JAK2	ELAVL3
JAK2	FIP1L1
JAK2	HNRNPC
JAK2	HNRNPL
JAK2	HNRNPU
JAK2	IGF2BP1
JAK2	IGF2BP2
JAK2	LIN28B
JAK2	NONO
JAK2	PRPF8
JAK2	PTBP1
JAK2	RBMX
JAK2	RNPS1
JAK2	SCAF8
JAK2	TARDBP
JAK2	U2AF1
JAK2	U2AF2
LGALS3	ELAVL1
LGALS3	HNRNPA2B1
LGALS3	HNRNPC
LGALS3	IGF2BP3
LGALS3	U2AF2
SYK	ELAVL1
SYK	G3BP1
SYK	LIN28B
SYK	TARDBP
SYK	U2AF2
